# Supplementary material for: Auxin metabolism rates and implications for plant development
Source: Front Plant Sci. 2015 Mar 17;6:150. doi: 10.3389/fpls.2015.00150 (PMC4362085; doi:10.3389/fpls.2015.00150)
Supplement: Supplementary file 1 [file Table1.XLSX]

## Sheet: Sheet1
Table S1. Rates of auxin biosynthesis and conjugate hydrolysis
For more detail, refer to the Supplemental Information
					IAA concentration	replacement
			predominant	synthesis rate	in tissue	time	Reference
species	common name	tissue	pathway	(nM/h)	(nM)	(h)
Arabidopsis thaliana	Arabidopsis	leaves	ND	8.56	91	10.6308	Ljung 2001
		whole plant	Trp->IAA	74	180	2.43243	Tao 2008
		whole plant	IBA->IAA	33			Strader 2010
Phaseolus vulgaris	String bean	cotyledons	conjugates->IAA	23.3	131	5.62232	Bialek 1992
Solanum lycopersicum	Tomato	seedling apex+cotyledons	ND	17	97	5.70588	Liu 2011
Zea mays	Maize	kernel: from ester conjugates	conjugates->IAA	348			Epstein 1980
		kernel: from Trp	Trp->IAA	65
		kernel: total		413	1340	3.2
		coleoptile apex (2 mm tip)	Trp->IAA	1270	392	0.308661	Mori 2005
