# Supplementary material for: Auxin metabolism rates and implications for plant development
Source: Front Plant Sci. 2015 Mar 17;6:150. doi: 10.3389/fpls.2015.00150 (PMC4362085; doi:10.3389/fpls.2015.00150)
Supplement: Supplementary file 2 [file Table2.XLSX]

## Sheet: Sheet1
Table S2. Rates of auxin conjugation and catabolism
For more information, see the Supplemental Information							* only tracked some metabolites, so cannot be used for a net metabolic rate
							> half-life only known as a lower bound
species	common name	tissue	metabolism rate	IAA applied	IAA in tissue	IAA->?	notes	decay time (t)	half-life	Reference
			(uM/h)	(uM)	(nM)		(* or >)	(h)	(h)
Arabidopsis thaliana	arabidopsis	young leaves	2.855	154		conjugates				Sztein 1995
	arabidopsis	soil-grown plants with ~20 leaves, roots removed		5		oxIAA & oxIAA-hexose		4	2.77259	Ostin 1998
	arabidopsis	plants grown in liquid culture		5		oxIAA & conjugates		1	0.693147	Ostin 1998
	arabidopsis	root apex, 0.5 to 2.5 mm from tip	0.018			oxIAA	*			Peer 2013
	arabidopsis	excised leaves	0	10		IAAsp	*			Barratt 1999
		excised leaves	14.3	50		IAAsp	*			""
		excised leaves	35	100		IAAsp	*			""
		excised leaves	74.7	250		IAAsp	*			""
		excised leaves	143	500		IAAsp	*			""
Avena sativa	oats	excised 5 mm coleoptile segments		5		ND		2	1.38629	Malloch 1976
		excised 5 mm mesocotyl segments		5		ND		2.5	1.73287
Daucus carota	queen anne's lace	Seedling shoots	33.689	154	9707	conjugates		0.288136	0.19972	Sztein 1995
Ginkgo biloba	ginko	young leaves	35.2722	154	11420	conjugates		0.323767	0.224419	Sztein 1995
Glycine max	soybean	suspension-cultured cells from callus from root cortex	2.38	0.28	92	ND		0.047	0.0325779	Loper 1991
Hippuris vulgaris	mare's tail	shoot tips	6.38482	154		conjugates				Sztein 1995
Hyoscyamus muticus	henbane	suspension-cultured cells	3	30.6	600	IAAsp		0.2	0.138629	Oetiker 1997
Juglans regia	walnut	excised shoots, +IBA	1.21		3600	IAAsp	*			Heloir 1996
Lemna gibba	duckweed	4-5 frond colony	24.553	154	132500	conjugates		5.39649	3.74056	Sztein 1995
Nicotiana tabacum	tobacco	leaf protoplasts	3.4	5	7000	conjugates		2.05882	1.42707	Delbarre 1994
Pinus sylvestris	Scots pine	shoots				various	>	100	69.3147	Sundberg 1994
Pinus pinea	unbrella pine	roots				ND		43	29.8053	Atzmon 1996
Pinus thunbergiana	Japanese black pine	young leaves	6.59245	154	225000	conjugates		34.1299	23.6571	Sztein 1995
Pisum sativum	pea	stem apex		5100		IAAsp		2.8	1.94081	Morris 1969
		internode 3		5100		IAAsp		2.1	1.45561	""
		internode 2		5100		IAAsp		2.8	1.94081	""
		internode 1		5100		IAAsp & other		0.72	0.499066	""
		roots		5100		IAAsp & other		0.65	0.450546	""
	pea	stem cuttings, control	0.0082	0	190	IAAsp	*			Nordstrom 1991a
	pea	stem cuttings, +IBA	0.039	(10 uM IBA)	1080	IAAsp	*			Nordstrom 1991b
		stem cuttings, +IAA	0.435	10	3000	IAAsp	*			""
	pea	5 mm excised root tips	400	100	900000	IAAsp		3.3	2.28739	Andreae 1960
Solanum lycopersicum	tomato	hypocotyl of intact plant 15 cm apex-to-apex, 28 dag				conjugates		0.56	0.388162	Maldiney 1982
		shoot apex of intact plant 15 cm apex-to-apex, 28 dag				conjugates		14.7	10.1893	""
Vicia faba	fava bean	intact stems and roots of young plants, ~27 cm root-to-shoot apex.				conjugates	>	14	9.70406	Bourbouloux 1974
Zea mays	maize	coleoptile, 1mm sections				ND		3.2	2.21807	Edwards 1980
	maize	coleoptile apex	0.52	0	349	conjugates		1.48997	1.03277	Mori 2005
	maize	coleoptile segments		1		various		3.6	2.49533	Nonhebel 1985c
				10		various		2.5	1.73287	""
				100		various		3.7	2.56464	""
	maize	roots, cortex		1		ND		0.18	0.124766	Nonhebel 1985r
	maize	roots, stele		1		ND	>	31	21.4876	""
	maize	roots	0.049	0.1	32.7	various		0.667347	0.46257	Nonhebel 1983
			0.447	1	298	various		0.666667	0.462098	""
			2.16	10	1760	various		0.814815	0.564787	""
			9.01	100	29400	various		3.26304	2.26177	""
	maize	kernel endosperm, 4 dag	0.290255		1340	ND		4.61662	3.2	Epstein 1980
	maize	young leaves	35.973	154		conjugates				Sztein 1995
	maize, var Hazera 224	roots	0.015	0.54		IBA	*			Ludwig-Muller 1991
		coleoptiles	0.01	0.54		IBA	*			""
		leaves	0.039	0.54		IBA	*			""
	maize, var Inrakorn	roots	0.017	0.54		IBA	*			""
		coleoptiles	0.008	0.54		IBA	*			""
		leaves	0.019	0.54		IBA	*			""
